# Supplementary material for: Transformation and Degradation of PAH Mixture in Contaminated Sites: Clarifying Their Interactions with Native Soil Organisms
Source: Toxics. 2024 May 13;12(5):361. doi: 10.3390/toxics12050361 (PMC11126024; doi:10.3390/toxics12050361)
Supplement: Supplementary file 1 [file toxics-12-00361-s001.zip]

Archive with 1 entries (1 files):
- toxics-2994432-supplementary.pdf
